# Supplementary material for: ﻿Two new species of Diphya Nicolet, 1849 (Araneae, Tetragnathidae) from Southwest China
Source: Zookeys. 2022 Oct 12;1124:131–45. doi: 10.3897/zookeys.1124.86828 (PMC9836611; doi:10.3897/zookeys.1124.86828)
Supplement: XML Treatment for Diphya [file zookeys.1124.86828-treatment1.xml]

<!DOCTYPE tp:taxon-treatment
  PUBLIC "-//TaxonX//DTD Taxonomic Treatment Publishing DTD v0 20100105//EN" "tax-treatment-NSO.dtd">
<tp:taxon-treatment xmlns:tp="http://www.plazi.org/taxpub"><tp:treatment-meta><kwd-group><label>Taxon classification</label><kwd>
                <named-content content-type="kingdom">Animalia</named-content>
              </kwd><kwd>
                <named-content content-type="order">Araneae</named-content>
              </kwd><kwd>
                <named-content content-type="family">Tetragnathidae</named-content>
              </kwd></kwd-group><mixed-citation publication-type="journal"><person-group><name><surname>Zhang</surname><given-names>Jianshuang</given-names></name><name><surname>Zhang</surname><given-names>Qi</given-names></name><name><surname>Long</surname><given-names>Feiyang</given-names></name><name><surname>Yu</surname><given-names>Hao</given-names></name><name><surname>Yi</surname><given-names>Yin</given-names></name></person-group><article-title>﻿Two new species of <italic><tp:taxon-name><tp:taxon-name-part taxon-name-part-type="genus" reg="Diphya">Diphya</tp:taxon-name-part></tp:taxon-name></italic> Nicolet, 1849 (<tp:taxon-name><tp:taxon-name-part taxon-name-part-type="order">Araneae</tp:taxon-name-part></tp:taxon-name>, <tp:taxon-name><tp:taxon-name-part taxon-name-part-type="family">Tetragnathidae</tp:taxon-name-part></tp:taxon-name>) from Southwest China</article-title><source>Zookeys</source><day>12</day><month>10</month><year>2022</year><volume>1124</volume><fpage>131</fpage><lpage>145</lpage><pub-id pub-id-type="doi">10.3897/zookeys.1124.86828</pub-id></mixed-citation></tp:treatment-meta><tp:nomenclature><label>﻿Genus</label><tp:taxon-name>
              <object-id xmlns:xlink="http://www.w3.org/1999/xlink" content-type="arpha" xlink:type="simple">F37A91E7-FBF3-5F3B-8CB8-F6FCFB866F6C</object-id>
              <tp:taxon-name-part taxon-name-part-type="genus" reg="Diphya">Diphya</tp:taxon-name-part>
            </tp:taxon-name><tp:taxon-authority>Nicolet, 1849</tp:taxon-authority></tp:nomenclature><tp:treatment-sec sec-type="type species" id="SECID0EWCAE"><title>Type species.</title><p><italic><tp:taxon-name><tp:taxon-name-part taxon-name-part-type="genus" reg="Diphya">Diphya</tp:taxon-name-part><tp:taxon-name-part taxon-name-part-type="species" reg="macrophthalma">macrophthalma</tp:taxon-name-part></tp:taxon-name></italic> Nicolet, 1849.</p></tp:treatment-sec><tp:treatment-sec sec-type="diagnosis" id="SECID0EHDAE"><title>Diagnosis.</title><p>For details see <xref ref-type="bibr" rid="B1">Álvarez-Padilla and Hormiga (2011)</xref> and <xref ref-type="bibr" rid="B5">Marusik et al. (2017)</xref>.</p></tp:treatment-sec><tp:treatment-sec sec-type="description" id="SECID0EVDAE"><title>Description.</title><p>The genus is well described by <xref ref-type="bibr" rid="B8">Tanikawa (1995)</xref> and <xref ref-type="bibr" rid="B1">Álvarez-Padilla and Hormiga (2011)</xref>.</p></tp:treatment-sec><tp:treatment-sec sec-type="distribution" id="SECID0EDEAE"><title>Composition and distribution.</title><p>For details see <xref ref-type="bibr" rid="B9">WSC (2022)</xref>.</p></tp:treatment-sec><tp:treatment-sec sec-type="comments" id="SECID0EIEAE"><title>Comments.</title><p>Although the debate on the limit of this genus remains open, a review of the genus <italic><tp:taxon-name><tp:taxon-name-part taxon-name-part-type="genus" reg="Diphya">Diphya</tp:taxon-name-part></tp:taxon-name></italic> is not within the scope of this work. Consequently, the present study follows <xref ref-type="bibr" rid="B9">WSC (2022)</xref> and <xref ref-type="bibr" rid="B6">Omelko et al. (2020)</xref> and temporarily places both new species in <italic><tp:taxon-name><tp:taxon-name-part taxon-name-part-type="genus" reg="Diphya">Diphya</tp:taxon-name-part></tp:taxon-name></italic> sensu lato for the lack of a better solution.</p></tp:treatment-sec><ref-list><ref id="B1"><mixed-citation xmlns:xlink="http://www.w3.org/1999/xlink" xlink:type="simple"><person-group><name name-style="western"><surname>Álvarez-Padilla</surname><given-names>F</given-names></name><name name-style="western"><surname>Hormiga</surname><given-names>G</given-names></name></person-group> (<year>2011</year>) <article-title>Morphological and phylogenetic atlas of the orb-weaving spider family <tp:taxon-name><tp:taxon-name-part taxon-name-part-type="family">Tetragnathidae</tp:taxon-name-part></tp:taxon-name> (<tp:taxon-name><tp:taxon-name-part taxon-name-part-type="order">Araneae</tp:taxon-name-part></tp:taxon-name>: <tp:taxon-name><tp:taxon-name-part taxon-name-part-type="superfamily">Araneoidea</tp:taxon-name-part></tp:taxon-name>).</article-title><source>Zoological Journal of the Linnean Society</source><volume>162</volume>(<issue>4</issue>): <fpage>713</fpage>–<lpage>879</lpage>. <ext-link xlink:href="10.1111/j.1096-3642.2011.00692.x" ext-link-type="doi" xlink:type="simple">https://doi.org/10.1111/j.1096-3642.2011.00692.x</ext-link></mixed-citation></ref><ref id="B5"><mixed-citation xmlns:xlink="http://www.w3.org/1999/xlink" xlink:type="simple"><person-group><name name-style="western"><surname>Marusik</surname><given-names>YM</given-names></name><name name-style="western"><surname>Omelko</surname><given-names>MM</given-names></name><name name-style="western"><surname>Koponen</surname><given-names>S</given-names></name></person-group> (<year>2017</year>) <article-title>First record of <italic><tp:taxon-name><tp:taxon-name-part taxon-name-part-type="genus">Diphya</tp:taxon-name-part><tp:taxon-name-part taxon-name-part-type="species">wulingensis</tp:taxon-name-part></tp:taxon-name></italic> Yu, Zhang &amp; Omelko, 2014 (<tp:taxon-name><tp:taxon-name-part taxon-name-part-type="order">Aranei</tp:taxon-name-part></tp:taxon-name>: <tp:taxon-name><tp:taxon-name-part taxon-name-part-type="family">Tetragnathidae</tp:taxon-name-part></tp:taxon-name>) in Russia.</article-title><source><tp:taxon-name><tp:taxon-name-part taxon-name-part-type="phylum">Arthropoda</tp:taxon-name-part></tp:taxon-name> Selecta</source><volume>26</volume>(<issue>2</issue>): <fpage>139</fpage>–<lpage>144</lpage>. <ext-link xlink:href="10.15298/arthsel.26.2.07" ext-link-type="doi" xlink:type="simple">https://doi.org/10.15298/arthsel.26.2.07</ext-link></mixed-citation></ref><ref id="B8"><mixed-citation xmlns:xlink="http://www.w3.org/1999/xlink" xlink:type="simple"><person-group><name name-style="western"><surname>Tanikawa</surname><given-names>A</given-names></name></person-group> (<year>1995</year>) <article-title>Two new species of the spider genus <italic><tp:taxon-name><tp:taxon-name-part taxon-name-part-type="genus">Diphya</tp:taxon-name-part></tp:taxon-name></italic> (<tp:taxon-name><tp:taxon-name-part taxon-name-part-type="order">Araneae</tp:taxon-name-part></tp:taxon-name>: <tp:taxon-name><tp:taxon-name-part taxon-name-part-type="family">Tetragnathidae</tp:taxon-name-part></tp:taxon-name>) from Japan and Taiwan, with notes on the known species.</article-title><source>Acta Arachnologica</source><volume>44</volume>(<issue>2</issue>): <fpage>101</fpage>–<lpage>111</lpage>. <ext-link xlink:href="10.2476/asjaa.44.101" ext-link-type="doi" xlink:type="simple">https://doi.org/10.2476/asjaa.44.101</ext-link></mixed-citation></ref><ref id="B9"><mixed-citation xmlns:xlink="http://www.w3.org/1999/xlink" xlink:type="simple">World Spider Catalog (<year>2022</year>) World spider catalog, version 23.0. Natural History Museum Bern. [on-line at:] <ext-link xlink:href="http://wsc.nmbe.ch" ext-link-type="uri" xlink:type="simple">http://wsc.nmbe.ch</ext-link> [accessed on 20 April 2022]</mixed-citation></ref><ref id="B6"><mixed-citation xmlns:xlink="http://www.w3.org/1999/xlink" xlink:type="simple"><person-group><name name-style="western"><surname>Omelko</surname><given-names>MM</given-names></name><name name-style="western"><surname>Marusik</surname><given-names>YM</given-names></name><name name-style="western"><surname>Lyle</surname><given-names>R</given-names></name></person-group> (<year>2020</year>) <article-title>A survey of <italic><tp:taxon-name><tp:taxon-name-part taxon-name-part-type="genus">Diphya</tp:taxon-name-part></tp:taxon-name></italic> Nicolet, 1849 (<tp:taxon-name><tp:taxon-name-part taxon-name-part-type="order">Araneae</tp:taxon-name-part></tp:taxon-name>: <tp:taxon-name><tp:taxon-name-part taxon-name-part-type="family">Tetragnathidae</tp:taxon-name-part></tp:taxon-name>) from South Africa.</article-title><source>Zootaxa</source><volume>4899</volume>(<issue>1</issue>): <fpage>259</fpage>–<lpage>279</lpage>. <ext-link xlink:href="10.11646/zootaxa.4899.1.14" ext-link-type="doi" xlink:type="simple">https://doi.org/10.11646/zootaxa.4899.1.14</ext-link></mixed-citation></ref></ref-list></tp:taxon-treatment>
