# Supplementary material for: ﻿Two new species of Diphya Nicolet, 1849 (Araneae, Tetragnathidae) from Southwest China
Source: Zookeys. 2022 Oct 12;1124:131–45. doi: 10.3897/zookeys.1124.86828 (PMC9836611; doi:10.3897/zookeys.1124.86828)
Supplement: XML Treatment for Diphya guiyang [file zookeys.1124.86828-treatment2.xml]

<!DOCTYPE tp:taxon-treatment
  PUBLIC "-//TaxonX//DTD Taxonomic Treatment Publishing DTD v0 20100105//EN" "tax-treatment-NSO.dtd">
<tp:taxon-treatment xmlns:tp="http://www.plazi.org/taxpub"><tp:treatment-meta><kwd-group><label>Taxon classification</label><kwd>
                <named-content content-type="kingdom">Animalia</named-content>
              </kwd><kwd>
                <named-content content-type="order">Araneae</named-content>
              </kwd><kwd>
                <named-content content-type="family">Tetragnathidae</named-content>
              </kwd></kwd-group><mixed-citation publication-type="journal"><person-group><name><surname>Zhang</surname><given-names>Jianshuang</given-names></name><name><surname>Zhang</surname><given-names>Qi</given-names></name><name><surname>Long</surname><given-names>Feiyang</given-names></name><name><surname>Yu</surname><given-names>Hao</given-names></name><name><surname>Yi</surname><given-names>Yin</given-names></name></person-group><article-title>﻿Two new species of <italic><tp:taxon-name><tp:taxon-name-part taxon-name-part-type="genus" reg="Diphya">Diphya</tp:taxon-name-part></tp:taxon-name></italic> Nicolet, 1849 (<tp:taxon-name><tp:taxon-name-part taxon-name-part-type="order">Araneae</tp:taxon-name-part></tp:taxon-name>, <tp:taxon-name><tp:taxon-name-part taxon-name-part-type="family">Tetragnathidae</tp:taxon-name-part></tp:taxon-name>) from Southwest China</article-title><source>Zookeys</source><day>12</day><month>10</month><year>2022</year><volume>1124</volume><fpage>131</fpage><lpage>145</lpage><pub-id pub-id-type="doi">10.3897/zookeys.1124.86828</pub-id></mixed-citation></tp:treatment-meta><tp:nomenclature><label>﻿</label><tp:taxon-name>
              <object-id xmlns:xlink="http://www.w3.org/1999/xlink" content-type="arpha" xlink:type="simple">CD06A933-472A-54D8-8D40-4BEA880BB212</object-id>
              <tp:taxon-name-part taxon-name-part-type="genus" reg="Diphya">Diphya</tp:taxon-name-part>
              <tp:taxon-name-part taxon-name-part-type="species" reg="guiyang">guiyang</tp:taxon-name-part>
              <object-id xmlns:xlink="http://www.w3.org/1999/xlink" content-type="zoobank" xlink:type="simple">https://zoobank.org/D5FB012F-6152-4ADC-8619-1A3F2B874600</object-id>
            </tp:taxon-name><tp:taxon-authority>J. Zhang &amp; H. Yu</tp:taxon-authority><tp:taxon-status xmlns:xlink="http://www.w3.org/1999/xlink" xlink:type="simple">sp. nov.</tp:taxon-status><xref ref-type="fig" rid="F1">Figs 1</xref><xref ref-type="fig" rid="F2">, 2</xref><xref ref-type="fig" rid="F3">, 3</xref><xref ref-type="fig" rid="F4">, 4</xref><xref ref-type="fig" rid="F7">, 7</xref></tp:nomenclature><tp:treatment-sec sec-type="material" id="SECID0EQWAE"><title>Material examined.</title><p><bold><italic>Holotype</italic>.</bold> ♂ (<abbrev xmlns:xlink="http://www.w3.org/1999/xlink" content-type="institution" xlink:title="Museum of Guizhou Education University, Guiyang, China" id="ABBRID0E2WAE" xlink:type="simple">MGEU</abbrev>-TET-21-001, YHTET001), China: Guizhou Province: Guiyang City: Nanming District, Guiyang Forest Park, <named-content xmlns:xlink="http://www.w3.org/1999/xlink" content-type="dwc:verbatimCoordinates" xlink:type="simple"><named-content content-type="geo-json" specific-use="{&#34;type&#34;:&#34;Point&#34;,&#34;coordinates&#34;:[106.750000,26.550000]}" id="NCID0EDXAE" xlink:type="simple">26.55°N, 106.75°E</named-content></named-content>, ca 1165 m, 10 August 2021, H. Yu et al. leg., hand picking on shrubs. <bold><italic>Paratypes</italic></bold>: 1♂ 1♀ (<abbrev xmlns:xlink="http://www.w3.org/1999/xlink" content-type="institution" xlink:title="Museum of Guizhou Education University, Guiyang, China" id="ABBRID0ELXAE" xlink:type="simple">MGEU</abbrev>-TET-21-002–003, YHTET002–003), same data as holotype.</p></tp:treatment-sec><tp:treatment-sec sec-type="material" id="SECID0EQXAE"><title>Other material examined.</title><p>1♂ 2♀, same data as holotype.</p></tp:treatment-sec><tp:treatment-sec sec-type="diagnosis" id="SECID0EVXAE"><title>Diagnosis.</title><p>The male of <italic><tp:taxon-name><tp:taxon-name-part taxon-name-part-type="genus" reg="Diphya">D.</tp:taxon-name-part><tp:taxon-name-part taxon-name-part-type="species" reg="guiyang">guiyang</tp:taxon-name-part></tp:taxon-name></italic> sp. nov. resembles that of <italic><tp:taxon-name><tp:taxon-name-part taxon-name-part-type="genus" reg="Diphya">D.</tp:taxon-name-part><tp:taxon-name-part taxon-name-part-type="species" reg="wulingensis">wulingensis</tp:taxon-name-part></tp:taxon-name></italic> Yu, Zhang &amp; Omelko, 2014 in having a similar complex paracymbium with several processes (other species have simple unbranched paracymbium and cymbial process) but can be distinguished from it by the different shape, locations, and number of paracymbial processes and by the different shape and degree of sclerotization of the embolus. In <italic><tp:taxon-name><tp:taxon-name-part taxon-name-part-type="genus" reg="Diphya">D.</tp:taxon-name-part><tp:taxon-name-part taxon-name-part-type="species" reg="guiyang">guiyang</tp:taxon-name-part></tp:taxon-name></italic> sp. nov., the paracymbium has 3 processes (vs 4), the intermediate process (<abbrev xmlns:xlink="http://www.w3.org/1999/xlink" xlink:title="intermediate process" id="ABBRID0E3YAE" xlink:type="simple">Ip</abbrev>) is thumb-like and originates from the distal end of the paracymbium, close to tibia (Fig. <xref ref-type="fig" rid="F1">1A, B, D</xref>) (vs papilliform and located at the proximal margin of the paracymbium, well-separated from tibia); the embolar tip (<abbrev xmlns:xlink="http://www.w3.org/1999/xlink" xlink:title="terminal portion of embolus" id="ABBRID0EEZAE" xlink:type="simple">Em T</abbrev>) is blade-shaped, hyaline, and with a relatively wide apex (Fig. <xref ref-type="fig" rid="F2">2B–E</xref>). (vs C-shaped, thick, heavily sclerotized, and with the apex relatively sharp; <xref ref-type="bibr" rid="B11">Yu et al. 2014</xref>: 31, figs 5, 10, 12; <xref ref-type="bibr" rid="B5">Marusik et al. 2017</xref>: 143, figs 13–15, 17). The female of <italic><tp:taxon-name><tp:taxon-name-part taxon-name-part-type="genus" reg="Diphya">D.</tp:taxon-name-part><tp:taxon-name-part taxon-name-part-type="species" reg="guiyang">guiyang</tp:taxon-name-part></tp:taxon-name></italic> sp. nov. also resembles that of <italic><tp:taxon-name><tp:taxon-name-part taxon-name-part-type="genus" reg="Diphya">D.</tp:taxon-name-part><tp:taxon-name-part taxon-name-part-type="species" reg="wulingensis">wulingensis</tp:taxon-name-part></tp:taxon-name></italic> in having a similarly shaped vulva, but can be separated by having the septal base (<abbrev xmlns:xlink="http://www.w3.org/1999/xlink" xlink:title="septal base" id="ABBRID0EK1AE" xlink:type="simple">Sb</abbrev>) relatively narrow (less than 1/3 of the epigynal plate width) (vs wide, about ½ of the plate width) (cf. Fig. <xref ref-type="fig" rid="F3">3A, C, E</xref> and <xref ref-type="bibr" rid="B5">Marusik et al. 2017</xref>: 143, figs 10, 11), and by the kidney-shaped posterior chamber of receptacle (<abbrev xmlns:xlink="http://www.w3.org/1999/xlink" xlink:title="posterior chamber of receptacle" id="ABBRID0EW1AE" xlink:type="simple">Rp</abbrev>), which is distinctly larger than the anterior chamber (Ap) (vs both Ap and <abbrev xmlns:xlink="http://www.w3.org/1999/xlink" xlink:title="posterior chamber of receptacle" id="ABBRID0E11AE" xlink:type="simple">Rp</abbrev> nearly globular and Ap slightly larger than <abbrev xmlns:xlink="http://www.w3.org/1999/xlink" xlink:title="posterior chamber of receptacle" id="ABBRID0E51AE" xlink:type="simple">Rp</abbrev>) (cf. Fig. <xref ref-type="fig" rid="F3">3B, D</xref> and <xref ref-type="bibr" rid="B11">Yu et al. 2014</xref>: 31, figs 4, 9). In addition, the two species can be reliably separated by the abdominal pattern: dorsum of the abdomen centrally with a distinct symmetrical pattern in <italic><tp:taxon-name><tp:taxon-name-part taxon-name-part-type="genus" reg="Diphya">D.</tp:taxon-name-part><tp:taxon-name-part taxon-name-part-type="species" reg="guiyang">guiyang</tp:taxon-name-part></tp:taxon-name></italic> sp. nov. (Fig. <xref ref-type="fig" rid="F4">4A, D</xref>), vs without pattern centrally and only with black marks on both sides (<xref ref-type="bibr" rid="B11">Yu et al. 2014</xref>: 31, figs 1, 2; <xref ref-type="bibr" rid="B5">Marusik et al. 2017</xref>: 143, figs 1, 2, 5).</p><fig id="F1" position="float" orientation="portrait"><object-id xmlns:xlink="http://www.w3.org/1999/xlink" content-type="doi" xlink:type="simple">10.3897/zookeys.1124.86828.figure1</object-id><object-id xmlns:xlink="http://www.w3.org/1999/xlink" content-type="arpha" xlink:type="simple">2BA40769-73D3-5BBB-B1E7-A736D011A40A</object-id><label>Figure 1.</label><caption><p>Male palp of the holotype of <italic><tp:taxon-name><tp:taxon-name-part taxon-name-part-type="genus" reg="Diphya">Diphya</tp:taxon-name-part><tp:taxon-name-part taxon-name-part-type="species" reg="guiyang">guiyang</tp:taxon-name-part></tp:taxon-name></italic> sp. nov. <bold>A</bold> ventral view <bold>B</bold> dorsal view <bold>C</bold> prolateral view <bold>D</bold> retrolateral view. Abbreviations: C = conductor; <abbrev xmlns:xlink="http://www.w3.org/1999/xlink" xlink:title="cymbium" id="ABBRID0E33AE" xlink:type="simple">Cy</abbrev> = cymbium; <abbrev xmlns:xlink="http://www.w3.org/1999/xlink" xlink:title="dorsal process" id="ABBRID0EA4AE" xlink:type="simple">Dp</abbrev> = dorsal process; <abbrev xmlns:xlink="http://www.w3.org/1999/xlink" xlink:title="basal portion of embolus" id="ABBRID0EE4AE" xlink:type="simple">Em B</abbrev> = basal portion of embolus; <abbrev xmlns:xlink="http://www.w3.org/1999/xlink" xlink:title="terminal portion of embolus" id="ABBRID0EI4AE" xlink:type="simple">Em T</abbrev> = terminal portion of embolus; <abbrev xmlns:xlink="http://www.w3.org/1999/xlink" xlink:title="intermediate process" id="ABBRID0EM4AE" xlink:type="simple">Ip</abbrev> = intermediate process; <abbrev xmlns:xlink="http://www.w3.org/1999/xlink" xlink:title="paracymbium" id="ABBRID0EQ4AE" xlink:type="simple">Pc</abbrev> = paracymbium; <abbrev xmlns:xlink="http://www.w3.org/1999/xlink" xlink:title="subtegulum" id="ABBRID0EU4AE" xlink:type="simple">St</abbrev> = subtegulum; <abbrev xmlns:xlink="http://www.w3.org/1999/xlink" xlink:title="tegulum" id="ABBRID0EY4AE" xlink:type="simple">Te</abbrev> = tegulum; <abbrev xmlns:xlink="http://www.w3.org/1999/xlink" xlink:title="ventral process" id="ABBRID0E34AE" xlink:type="simple">Vp</abbrev> = ventral process. Scale bars: 0.2 mm.</p></caption><graphic xmlns:xlink="http://www.w3.org/1999/xlink" xlink:href="zookeys-1124-131_article-86828__-g001.jpg" position="float" orientation="portrait" xlink:type="simple" id="oo_756249.jpg"><uri content-type="original_file" xlink:type="simple">https://binary.pensoft.net/fig/756249</uri></graphic></fig><fig id="F2" position="float" orientation="portrait"><object-id xmlns:xlink="http://www.w3.org/1999/xlink" content-type="doi" xlink:type="simple">10.3897/zookeys.1124.86828.figure2</object-id><object-id xmlns:xlink="http://www.w3.org/1999/xlink" content-type="arpha" xlink:type="simple">A011CF7B-F165-5ED7-9CA9-0FD5877091CA</object-id><label>Figure 2.</label><caption><p>Male palpal bulb of the holotype of <italic><tp:taxon-name><tp:taxon-name-part taxon-name-part-type="genus" reg="Diphya">Diphya</tp:taxon-name-part><tp:taxon-name-part taxon-name-part-type="species" reg="guiyang">guiyang</tp:taxon-name-part></tp:taxon-name></italic> sp. nov. <bold>A</bold> ventral view <bold>B</bold> dorsal view <bold>C</bold> prolateral view <bold>D</bold> retrolateral view <bold>E</bold> anterior view. Abbreviations: C = conductor; <abbrev xmlns:xlink="http://www.w3.org/1999/xlink" xlink:title="basal portion of embolus" id="ABBRID0EC6AE" xlink:type="simple">Em B</abbrev> = basal portion of embolus; <abbrev xmlns:xlink="http://www.w3.org/1999/xlink" xlink:title="terminal portion of embolus" id="ABBRID0EG6AE" xlink:type="simple">Em T</abbrev> = terminal portion of embolus; <abbrev xmlns:xlink="http://www.w3.org/1999/xlink" xlink:title="subtegulum" id="ABBRID0EK6AE" xlink:type="simple">St</abbrev> = subtegulum; <abbrev xmlns:xlink="http://www.w3.org/1999/xlink" xlink:title="tegulum" id="ABBRID0EO6AE" xlink:type="simple">Te</abbrev> = tegulum. Scale bars: 0.2 mm.</p></caption><graphic xmlns:xlink="http://www.w3.org/1999/xlink" xlink:href="zookeys-1124-131_article-86828__-g002.jpg" position="float" orientation="portrait" xlink:type="simple" id="oo_756250.jpg"><uri content-type="original_file" xlink:type="simple">https://binary.pensoft.net/fig/756250</uri></graphic></fig><fig id="F3" position="float" orientation="portrait"><object-id xmlns:xlink="http://www.w3.org/1999/xlink" content-type="doi" xlink:type="simple">10.3897/zookeys.1124.86828.figure3</object-id><object-id xmlns:xlink="http://www.w3.org/1999/xlink" content-type="arpha" xlink:type="simple">DA5FE479-28FA-53F0-948D-CD642C5528EF</object-id><label>Figure 3.</label><caption><p><italic><tp:taxon-name><tp:taxon-name-part taxon-name-part-type="genus" reg="Diphya">Diphya</tp:taxon-name-part><tp:taxon-name-part taxon-name-part-type="species" reg="guiyang">guiyang</tp:taxon-name-part></tp:taxon-name></italic> sp. nov. <bold>A–E</bold> female paratype and male holotype, epigyne <bold>A, B</bold> macerated epigyne, ventral and dorsal <bold>C, D</bold> epigyne, macerated and embedded in Arabic gum, ventral and dorsal <bold>E</bold> intact epigyne <bold>F, G</bold> ventral view frontal view of prosoma <bold>F</bold> male <bold>G</bold> female. Abbreviations: <abbrev xmlns:xlink="http://www.w3.org/1999/xlink" xlink:title="copulatory duct" id="ABBRID0EZAAG" xlink:type="simple">Cd</abbrev> = copulatory duct; <abbrev xmlns:xlink="http://www.w3.org/1999/xlink" xlink:title="fertilisation duct" id="ABBRID0E4AAG" xlink:type="simple">Fd</abbrev> = fertilisation duct; <abbrev xmlns:xlink="http://www.w3.org/1999/xlink" xlink:title="anterior chamber of receptacle" id="ABBRID0EBBAG" xlink:type="simple">Ra</abbrev> = anterior chamber of receptacle; <abbrev xmlns:xlink="http://www.w3.org/1999/xlink" xlink:title="posterior chamber of receptacle" id="ABBRID0EFBAG" xlink:type="simple">Rp</abbrev> = posterior chamber of receptacle; <abbrev xmlns:xlink="http://www.w3.org/1999/xlink" xlink:title="septal base" id="ABBRID0EJBAG" xlink:type="simple">Sb</abbrev> = septal base; <abbrev xmlns:xlink="http://www.w3.org/1999/xlink" xlink:title="septum" id="ABBRID0ENBAG" xlink:type="simple">Se</abbrev> = septum (dashed line in C showing margin of septum); Sh = septal head; <abbrev xmlns:xlink="http://www.w3.org/1999/xlink" xlink:title="septal stem" id="ABBRID0ERBAG" xlink:type="simple">Ss</abbrev> = septal stem. Scale bars: 0.2 mm (<bold>A–E</bold>); 1 mm (<bold>F, G</bold>).</p></caption><graphic xmlns:xlink="http://www.w3.org/1999/xlink" xlink:href="zookeys-1124-131_article-86828__-g003.jpg" position="float" orientation="portrait" xlink:type="simple" id="oo_756251.jpg"><uri content-type="original_file" xlink:type="simple">https://binary.pensoft.net/fig/756251</uri></graphic></fig><fig id="F4" position="float" orientation="portrait"><object-id xmlns:xlink="http://www.w3.org/1999/xlink" content-type="doi" xlink:type="simple">10.3897/zookeys.1124.86828.figure4</object-id><object-id xmlns:xlink="http://www.w3.org/1999/xlink" content-type="arpha" xlink:type="simple">0A03AAE8-18E1-5209-936C-2934140AE37E</object-id><label>Figure 4.</label><caption><p><italic><tp:taxon-name><tp:taxon-name-part taxon-name-part-type="genus" reg="Diphya">Diphya</tp:taxon-name-part><tp:taxon-name-part taxon-name-part-type="species" reg="guiyang">guiyang</tp:taxon-name-part></tp:taxon-name></italic> sp. nov. <bold>A–C</bold> habitus of the male holotype <bold>D–F</bold> female paratype <bold>A, D</bold> dorsal view <bold>B, E</bold> ventral view <bold>C, F</bold> lateral view. Scale bars: 1 mm.</p></caption><graphic xmlns:xlink="http://www.w3.org/1999/xlink" xlink:href="zookeys-1124-131_article-86828__-g004.jpg" position="float" orientation="portrait" xlink:type="simple" id="oo_756252.jpg"><uri content-type="original_file" xlink:type="simple">https://binary.pensoft.net/fig/756252</uri></graphic></fig></tp:treatment-sec><tp:treatment-sec sec-type="etymology" id="SECID0EADAG"><title>Etymology.</title><p>The species name is derived from the type locality; noun in apposition.</p></tp:treatment-sec><tp:treatment-sec sec-type="description" id="SECID0EFDAG"><title>Description.</title><p><bold>Male.</bold> Holotype (Figs <xref ref-type="fig" rid="F3">3F</xref>, <xref ref-type="fig" rid="F4">4A–C</xref>): total length 4.18; carapace 2.04 long, 1.48 wide; abdomen 2.14 long, 1.46 wide. <bold><italic>Carapace</italic></bold> dark brown, slightly lighter between PER and cervical groove. Clypeus dark brown, distinctly higher than <abbrev xmlns:xlink="http://www.w3.org/1999/xlink" xlink:title="anterior median eye" id="ABBRID0EYDAG" xlink:type="simple">AME</abbrev> diameter. Eye sizes and interdistances: <abbrev xmlns:xlink="http://www.w3.org/1999/xlink" xlink:title="anterior median eye" id="ABBRID0E3DAG" xlink:type="simple">AME</abbrev> 0.07, <abbrev xmlns:xlink="http://www.w3.org/1999/xlink" xlink:title="anterior lateral eye" id="ABBRID0EAEAG" xlink:type="simple">ALE</abbrev> 0.14, <abbrev xmlns:xlink="http://www.w3.org/1999/xlink" xlink:title="posterior median eye" id="ABBRID0EEEAG" xlink:type="simple">PME</abbrev> 0.15, <abbrev xmlns:xlink="http://www.w3.org/1999/xlink" xlink:title="posterior lateral eye" id="ABBRID0EIEAG" xlink:type="simple">PLE</abbrev> 0.14, <abbrev xmlns:xlink="http://www.w3.org/1999/xlink" xlink:title="anterior median eye" id="ABBRID0EMEAG" xlink:type="simple">AME</abbrev>–<abbrev xmlns:xlink="http://www.w3.org/1999/xlink" xlink:title="anterior median eye" id="ABBRID0EQEAG" xlink:type="simple">AME</abbrev> 0.09, <abbrev xmlns:xlink="http://www.w3.org/1999/xlink" xlink:title="anterior median eye" id="ABBRID0EUEAG" xlink:type="simple">AME</abbrev>–<abbrev xmlns:xlink="http://www.w3.org/1999/xlink" xlink:title="anterior lateral eye" id="ABBRID0EYEAG" xlink:type="simple">ALE</abbrev> 0.08, <abbrev xmlns:xlink="http://www.w3.org/1999/xlink" xlink:title="posterior median eye" id="ABBRID0E3EAG" xlink:type="simple">PME</abbrev>–<abbrev xmlns:xlink="http://www.w3.org/1999/xlink" xlink:title="posterior median eye" id="ABBRID0EAFAG" xlink:type="simple">PME</abbrev> 0.16, <abbrev xmlns:xlink="http://www.w3.org/1999/xlink" xlink:title="posterior median eye" id="ABBRID0EEFAG" xlink:type="simple">PME</abbrev>–<abbrev xmlns:xlink="http://www.w3.org/1999/xlink" xlink:title="posterior lateral eye" id="ABBRID0EIFAG" xlink:type="simple">PLE</abbrev> 0.20, <abbrev xmlns:xlink="http://www.w3.org/1999/xlink" xlink:title="length of MOQ" id="ABBRID0EMFAG" xlink:type="simple">MOQL</abbrev> 0.66, <abbrev xmlns:xlink="http://www.w3.org/1999/xlink" xlink:title="MOQ anterior width" id="ABBRID0EQFAG" xlink:type="simple">MOQA</abbrev> 0.22, <abbrev xmlns:xlink="http://www.w3.org/1999/xlink" xlink:title="MOQ posterior width" id="ABBRID0EUFAG" xlink:type="simple">MOQP</abbrev> 0.48. Chelicerae light brown, with 3 promarginal and 4 retromarginal teeth. Sternum coloured the same as carapace, 0.76 long, 0.85 wide.</p><p><bold><italic>Abdomen</italic></bold> dorsally dark with 5 pairs of spots (anterior pair circular, 2<sup>nd</sup> pair comma-shaped and largest, posterior 3 pairs represented by 6 short transverse bands), surrounded by line consisting of small white spots. Lateral sides whitish. Ventrally with irregularly shaped black pattern.</p><p><bold><italic>Legs</italic></bold> uniformly yellowish. Leg measurements: I 8.90 (2.31, 2.62, 2.80, 1.17), II 7.56 (2.12, 2.30, 2.19, 0.95), III 6.70 (1.99, 2.06, 1.78, 0.87), IV – (1.87, 1.83, –, –).</p><p><bold><italic>Palp</italic></bold> (Figs <xref ref-type="fig" rid="F1">1A–D</xref>, <xref ref-type="fig" rid="F2">2A–E</xref>): paracymbium (<abbrev xmlns:xlink="http://www.w3.org/1999/xlink" xlink:title="paracymbium" id="ABBRID0EXGAG" xlink:type="simple">Pc</abbrev>) complex, with 3 processes: both ventral process (<abbrev xmlns:xlink="http://www.w3.org/1999/xlink" xlink:title="ventral process" id="ABBRID0E2GAG" xlink:type="simple">Vp</abbrev>) and intermediate process (<abbrev xmlns:xlink="http://www.w3.org/1999/xlink" xlink:title="intermediate process" id="ABBRID0E6GAG" xlink:type="simple">Ip</abbrev>) large, thumb-like, dorsal process (<abbrev xmlns:xlink="http://www.w3.org/1999/xlink" xlink:title="dorsal process" id="ABBRID0EDHAG" xlink:type="simple">Dp</abbrev>) relatively small, tooth-shaped; <abbrev xmlns:xlink="http://www.w3.org/1999/xlink" xlink:title="ventral process" id="ABBRID0EHHAG" xlink:type="simple">Vp</abbrev> originating from 1/3 to 1/4 proximal part of cymbium, slightly curved, apex pointing distally; <abbrev xmlns:xlink="http://www.w3.org/1999/xlink" xlink:title="intermediate process" id="ABBRID0ELHAG" xlink:type="simple">Ip</abbrev> originating from base of cymbium, apex pointing ventrally; <abbrev xmlns:xlink="http://www.w3.org/1999/xlink" xlink:title="dorsal process" id="ABBRID0EPHAG" xlink:type="simple">Dp</abbrev> originating from ca 2/5 proximal part of cymbium, slightly curved, apex pointing retrolaterlly. Cymbium concave prolaterally. Subtegulum (<abbrev xmlns:xlink="http://www.w3.org/1999/xlink" xlink:title="subtegulum" id="ABBRID0ETHAG" xlink:type="simple">St</abbrev>) large, hiding tegulum in retrolateral view; tegulum (<abbrev xmlns:xlink="http://www.w3.org/1999/xlink" xlink:title="tegulum" id="ABBRID0EXHAG" xlink:type="simple">Te</abbrev>) circular; sperm duct indistinct in ventral view. Conductor (C) laminar and hyaline, slightly smaller than tegulum, originating from dorsal-retrolateral portion of tegulum. Embolus (Em) slightly shorter than conductor, twisted around axis; embolar base (<abbrev xmlns:xlink="http://www.w3.org/1999/xlink" xlink:title="basal portion of embolus" id="ABBRID0E2HAG" xlink:type="simple">Em B</abbrev>) relatively sclerotized; embolar tip (<abbrev xmlns:xlink="http://www.w3.org/1999/xlink" xlink:title="terminal portion of embolus" id="ABBRID0E6HAG" xlink:type="simple">Em T</abbrev>) blade-shaped, apex as wide as <abbrev xmlns:xlink="http://www.w3.org/1999/xlink" xlink:title="basal portion of embolus" id="ABBRID0EDIAG" xlink:type="simple">Em B</abbrev> and pointing ventrally.</p><p><bold>Female</bold> (paraype: <abbrev xmlns:xlink="http://www.w3.org/1999/xlink" content-type="institution" xlink:title="Museum of Guizhou Education University, Guiyang, China" id="ABBRID0ELIAG" xlink:type="simple">MGEU</abbrev>-TET-21-002) (Figs <xref ref-type="fig" rid="F3">3G</xref>, <xref ref-type="fig" rid="F4">4D–F</xref>). Total length 4.48; carapace 1.99 long, 1.53 wide; abdomen 2.49 long, 1.55 wide. <bold><italic>Carapace</italic></bold> uniformly red-brown, cervical groove and radial grooves distinct. Clypeus orange, distinctly higher than <abbrev xmlns:xlink="http://www.w3.org/1999/xlink" xlink:title="anterior median eye" id="ABBRID0E2IAG" xlink:type="simple">AME</abbrev> diameter. Eye sizes and interdistances: <abbrev xmlns:xlink="http://www.w3.org/1999/xlink" xlink:title="anterior median eye" id="ABBRID0E6IAG" xlink:type="simple">AME</abbrev> 0.09, <abbrev xmlns:xlink="http://www.w3.org/1999/xlink" xlink:title="anterior lateral eye" id="ABBRID0EDJAG" xlink:type="simple">ALE</abbrev> 0.24, <abbrev xmlns:xlink="http://www.w3.org/1999/xlink" xlink:title="posterior median eye" id="ABBRID0EHJAG" xlink:type="simple">PME</abbrev> 0.26, <abbrev xmlns:xlink="http://www.w3.org/1999/xlink" xlink:title="posterior lateral eye" id="ABBRID0ELJAG" xlink:type="simple">PLE</abbrev> 0.19; <abbrev xmlns:xlink="http://www.w3.org/1999/xlink" xlink:title="anterior median eye" id="ABBRID0EPJAG" xlink:type="simple">AME</abbrev>–<abbrev xmlns:xlink="http://www.w3.org/1999/xlink" xlink:title="anterior median eye" id="ABBRID0ETJAG" xlink:type="simple">AME</abbrev> 0.09, <abbrev xmlns:xlink="http://www.w3.org/1999/xlink" xlink:title="anterior median eye" id="ABBRID0EXJAG" xlink:type="simple">AME</abbrev>–<abbrev xmlns:xlink="http://www.w3.org/1999/xlink" xlink:title="anterior lateral eye" id="ABBRID0E2JAG" xlink:type="simple">ALE</abbrev> 0.08, <abbrev xmlns:xlink="http://www.w3.org/1999/xlink" xlink:title="posterior median eye" id="ABBRID0E6JAG" xlink:type="simple">PME</abbrev>–<abbrev xmlns:xlink="http://www.w3.org/1999/xlink" xlink:title="posterior median eye" id="ABBRID0EDKAG" xlink:type="simple">PME</abbrev> 0.08, <abbrev xmlns:xlink="http://www.w3.org/1999/xlink" xlink:title="posterior median eye" id="ABBRID0EHKAG" xlink:type="simple">PME</abbrev>–<abbrev xmlns:xlink="http://www.w3.org/1999/xlink" xlink:title="posterior lateral eye" id="ABBRID0ELKAG" xlink:type="simple">PLE</abbrev> 0.06. <abbrev xmlns:xlink="http://www.w3.org/1999/xlink" xlink:title="length of MOQ" id="ABBRID0EPKAG" xlink:type="simple">MOQL</abbrev> 0.81, <abbrev xmlns:xlink="http://www.w3.org/1999/xlink" xlink:title="MOQ anterior width" id="ABBRID0ETKAG" xlink:type="simple">MOQA</abbrev> 0.24, <abbrev xmlns:xlink="http://www.w3.org/1999/xlink" xlink:title="MOQ posterior width" id="ABBRID0EXKAG" xlink:type="simple">MOQP</abbrev> 0.58. Chelicerae light orange, with 3 promarginal and 4 retromarginal teeth. Sternum 0.88 long, 0.87 wide, slightly darker than carapace. <bold><italic>Abdomen</italic></bold> basically yellowish white, dorsum centrally with indistinct, broken lengthwise band, reaching posterior half; with 2 pairs of muscular depressions located at two sides of lengthwise band; with 5 pairs of irregularly shaped black marks (frontal pair of marks largest), running longitudinally extending ca 4/5 of abdomen length. Lateral sides whitish. Ventrally yellowish white, without distinct pattern.</p><p><bold><italic>Legs</italic></bold> uniformly yellowish. Measurements of legs: I 8.06 (2.11, 2.60 2.25, 1.10), II 7.22 (2.09, 2.24, 1.93, 0.96), III 4.62 (1.42, 1.44, 1.14, 0.62), IV 6.15 (1.93, 1.99, 1.56, 0.67).</p><p><bold><italic>Epigyne</italic></bold> (Fig. <xref ref-type="fig" rid="F3">3A–E</xref>). Plate distinctly wider than long. Septum (<abbrev xmlns:xlink="http://www.w3.org/1999/xlink" xlink:title="septum" id="ABBRID0EQLAG" xlink:type="simple">Se</abbrev>) T-shaped, consisting of a transverse head (Sh), a narrow stem (<abbrev xmlns:xlink="http://www.w3.org/1999/xlink" xlink:title="septal stem" id="ABBRID0EULAG" xlink:type="simple">Ss</abbrev>) and nose-shaped base (<abbrev xmlns:xlink="http://www.w3.org/1999/xlink" xlink:title="septal base" id="ABBRID0EYLAG" xlink:type="simple">Sb</abbrev>); septal head wide, about 2/3 of the epigynal plate width; septal stem (<abbrev xmlns:xlink="http://www.w3.org/1999/xlink" xlink:title="septal stem" id="ABBRID0E3LAG" xlink:type="simple">Ss</abbrev>) slightly narrower than septal base, about twice longer that septal base length; septal base (<abbrev xmlns:xlink="http://www.w3.org/1999/xlink" xlink:title="septal base" id="ABBRID0EAMAG" xlink:type="simple">Sb</abbrev>) shaped like a nose, nearly as wide as long. Copulatory openings indistinct, located in rebordered groove of lateral margins of septum. Copulatory ducts (<abbrev xmlns:xlink="http://www.w3.org/1999/xlink" xlink:title="copulatory duct" id="ABBRID0EEMAG" xlink:type="simple">Cd</abbrev>) diverging posteriorly, running along with lateral margin of septum. Receptacle subdivided in 2 chambers; anterior chamber (<abbrev xmlns:xlink="http://www.w3.org/1999/xlink" xlink:title="anterior chamber of receptacle" id="ABBRID0EIMAG" xlink:type="simple">Ra</abbrev>) globular, relatively small, widely separated by ca 2.7 diameters; posterior chamber (<abbrev xmlns:xlink="http://www.w3.org/1999/xlink" xlink:title="posterior chamber of receptacle" id="ABBRID0EMMAG" xlink:type="simple">Rp</abbrev>) kidney-shaped, distinctly larger than anterior chamber, 1.5 times longer than wide, separated by ca 1.3 widths. Fertilization ducts (<abbrev xmlns:xlink="http://www.w3.org/1999/xlink" xlink:title="fertilisation duct" id="ABBRID0EQMAG" xlink:type="simple">Fd</abbrev>) acicular, membranous, located on posterior-interlateral surface of <abbrev xmlns:xlink="http://www.w3.org/1999/xlink" xlink:title="posterior chamber of receptacle" id="ABBRID0EUMAG" xlink:type="simple">Rp</abbrev>.</p></tp:treatment-sec><tp:treatment-sec sec-type="distribution" id="SECID0EYMAG"><title>Distribution.</title><p>Known only from the Guiyang City, Guizhou Province, China (Fig. <xref ref-type="fig" rid="F7">7</xref>).</p></tp:treatment-sec><tp:treatment-sec><!--Section generated to contain objects referenced in tp:taxon-treatment.--><fig id="F7" position="float" orientation="portrait"><object-id xmlns:xlink="http://www.w3.org/1999/xlink" content-type="doi" xlink:type="simple">10.3897/zookeys.1124.86828.figure7</object-id><object-id xmlns:xlink="http://www.w3.org/1999/xlink" content-type="arpha" xlink:type="simple">DD1CA818-B964-5231-B1E7-816EE41EA2F8</object-id><label>Figure 7.</label><caption><p>Distribution records of the <italic><tp:taxon-name><tp:taxon-name-part taxon-name-part-type="genus" reg="Diphya">Diphya</tp:taxon-name-part></tp:taxon-name></italic> species in China. <italic><tp:taxon-name><tp:taxon-name-part taxon-name-part-type="genus" reg="Diphya">D.</tp:taxon-name-part><tp:taxon-name-part taxon-name-part-type="species" reg="guiyang">guiyang</tp:taxon-name-part></tp:taxon-name></italic> sp. nov. (scarlet circle: Guizhou Province, Guiyan City), <italic><tp:taxon-name><tp:taxon-name-part taxon-name-part-type="genus" reg="Diphya">D.</tp:taxon-name-part><tp:taxon-name-part taxon-name-part-type="species" reg="weimiani">weimiani</tp:taxon-name-part></tp:taxon-name></italic> sp. nov. (yellow circle: 1. Sichuan Province, Mount Longmen; 2. Guizhou Province, Mount Leigong), <italic><tp:taxon-name><tp:taxon-name-part taxon-name-part-type="genus" reg="Diphya">D.</tp:taxon-name-part><tp:taxon-name-part taxon-name-part-type="species" reg="okumae">okumae</tp:taxon-name-part></tp:taxon-name></italic> Tanikawa, 1995 (carmine circle: 1. Hennan Province, Xinyang City; 2. Hennan Province, Neixiang County; 3. Hubei Province, Hefeng County), <italic><tp:taxon-name><tp:taxon-name-part taxon-name-part-type="genus" reg="Diphya">D.</tp:taxon-name-part><tp:taxon-name-part taxon-name-part-type="species" reg="qianica">qianica</tp:taxon-name-part></tp:taxon-name></italic> Zhu, Song &amp; Zhang, 2003 (greent circle: Guizhou Province, Mount Fanjing), <italic><tp:taxon-name><tp:taxon-name-part taxon-name-part-type="genus" reg="Diphya">D.</tp:taxon-name-part><tp:taxon-name-part taxon-name-part-type="species" reg="songi">songi</tp:taxon-name-part></tp:taxon-name></italic> Wu &amp; Yang, 2010 (orange circle: Yunnan Province, Mount Canshan), <italic><tp:taxon-name><tp:taxon-name-part taxon-name-part-type="genus" reg="Diphya">D.</tp:taxon-name-part><tp:taxon-name-part taxon-name-part-type="species" reg="taiwanica">taiwanica</tp:taxon-name-part></tp:taxon-name></italic> Tanikawa, 1995 (light blue circle: 1. Taiwan Province, Mount Pahsien-shan; 2. Taiwan Province, Mount Alishan); <italic><tp:taxon-name><tp:taxon-name-part taxon-name-part-type="genus" reg="Diphya">D.</tp:taxon-name-part><tp:taxon-name-part taxon-name-part-type="species" reg="tanasevitchi">tanasevitchi</tp:taxon-name-part></tp:taxon-name></italic> (Zhang, Zhang &amp; Yu, 2003) (lilac circle: 1. Hebei Province, Mount Wuling; 2. Hebei Province, Pingshan County; 3. Ningxia Hui Autonomous Region, Delong County; 4. Ningxia Hui Autonomous Region, Jingyuan County), <italic><tp:taxon-name><tp:taxon-name-part taxon-name-part-type="genus" reg="Diphya">D.</tp:taxon-name-part><tp:taxon-name-part taxon-name-part-type="species" reg="wulingensis">wulingensis</tp:taxon-name-part></tp:taxon-name></italic> Yu, Zhang &amp; Omelko, 2014 (dark blue circle: Hebei Province, Mount Wuling).</p></caption><graphic xmlns:xlink="http://www.w3.org/1999/xlink" xlink:href="zookeys-1124-131_article-86828__-g007.jpg" position="float" orientation="portrait" xlink:type="simple" id="oo_756255.jpg"><uri content-type="original_file" xlink:type="simple">https://binary.pensoft.net/fig/756255</uri></graphic></fig></tp:treatment-sec><ref-list><ref id="B11"><mixed-citation xmlns:xlink="http://www.w3.org/1999/xlink" xlink:type="simple"><person-group><name name-style="western"><surname>Yu</surname><given-names>H</given-names></name><name name-style="western"><surname>Zhang</surname><given-names>F</given-names></name><name name-style="western"><surname>Omelko</surname><given-names>MM</given-names></name></person-group> (<year>2014</year>) <article-title>A new species of <italic><tp:taxon-name><tp:taxon-name-part taxon-name-part-type="genus">Diphya</tp:taxon-name-part></tp:taxon-name></italic> Nicolet 1849 and the first description of the female of <italic><tp:taxon-name><tp:taxon-name-part taxon-name-part-type="genus">D.</tp:taxon-name-part><tp:taxon-name-part taxon-name-part-type="species">tanasevitchi</tp:taxon-name-part></tp:taxon-name></italic> from northern China (<tp:taxon-name><tp:taxon-name-part taxon-name-part-type="order">Araneae</tp:taxon-name-part></tp:taxon-name>: <tp:taxon-name><tp:taxon-name-part taxon-name-part-type="family">Tetragnathidae</tp:taxon-name-part></tp:taxon-name>: <tp:taxon-name><tp:taxon-name-part taxon-name-part-type="subfamily">Metinae</tp:taxon-name-part></tp:taxon-name>).</article-title><source>Acta Arachnologica</source><volume>63</volume>(<issue>1</issue>): <fpage>31</fpage>–<lpage>35</lpage>. <ext-link xlink:href="10.2476/asjaa.63.31" ext-link-type="doi" xlink:type="simple">https://doi.org/10.2476/asjaa.63.31</ext-link></mixed-citation></ref><ref id="B5"><mixed-citation xmlns:xlink="http://www.w3.org/1999/xlink" xlink:type="simple"><person-group><name name-style="western"><surname>Marusik</surname><given-names>YM</given-names></name><name name-style="western"><surname>Omelko</surname><given-names>MM</given-names></name><name name-style="western"><surname>Koponen</surname><given-names>S</given-names></name></person-group> (<year>2017</year>) <article-title>First record of <italic><tp:taxon-name><tp:taxon-name-part taxon-name-part-type="genus">Diphya</tp:taxon-name-part><tp:taxon-name-part taxon-name-part-type="species">wulingensis</tp:taxon-name-part></tp:taxon-name></italic> Yu, Zhang &amp; Omelko, 2014 (<tp:taxon-name><tp:taxon-name-part taxon-name-part-type="order">Aranei</tp:taxon-name-part></tp:taxon-name>: <tp:taxon-name><tp:taxon-name-part taxon-name-part-type="family">Tetragnathidae</tp:taxon-name-part></tp:taxon-name>) in Russia.</article-title><source><tp:taxon-name><tp:taxon-name-part taxon-name-part-type="phylum">Arthropoda</tp:taxon-name-part></tp:taxon-name> Selecta</source><volume>26</volume>(<issue>2</issue>): <fpage>139</fpage>–<lpage>144</lpage>. <ext-link xlink:href="10.15298/arthsel.26.2.07" ext-link-type="doi" xlink:type="simple">https://doi.org/10.15298/arthsel.26.2.07</ext-link></mixed-citation></ref></ref-list></tp:taxon-treatment>
