# Supplementary material for: ﻿Two new species of Diphya Nicolet, 1849 (Araneae, Tetragnathidae) from Southwest China
Source: Zookeys. 2022 Oct 12;1124:131–45. doi: 10.3897/zookeys.1124.86828 (PMC9836611; doi:10.3897/zookeys.1124.86828)
Supplement: XML Treatment for Diphya weimiani [file zookeys.1124.86828-treatment3.xml]

<!DOCTYPE tp:taxon-treatment
  PUBLIC "-//TaxonX//DTD Taxonomic Treatment Publishing DTD v0 20100105//EN" "tax-treatment-NSO.dtd">
<tp:taxon-treatment xmlns:tp="http://www.plazi.org/taxpub"><tp:treatment-meta><kwd-group><label>Taxon classification</label><kwd>
                <named-content content-type="kingdom">Animalia</named-content>
              </kwd><kwd>
                <named-content content-type="order">Araneae</named-content>
              </kwd><kwd>
                <named-content content-type="family">Tetragnathidae</named-content>
              </kwd></kwd-group><mixed-citation publication-type="journal"><person-group><name><surname>Zhang</surname><given-names>Jianshuang</given-names></name><name><surname>Zhang</surname><given-names>Qi</given-names></name><name><surname>Long</surname><given-names>Feiyang</given-names></name><name><surname>Yu</surname><given-names>Hao</given-names></name><name><surname>Yi</surname><given-names>Yin</given-names></name></person-group><article-title>﻿Two new species of <italic><tp:taxon-name><tp:taxon-name-part taxon-name-part-type="genus" reg="Diphya">Diphya</tp:taxon-name-part></tp:taxon-name></italic> Nicolet, 1849 (<tp:taxon-name><tp:taxon-name-part taxon-name-part-type="order">Araneae</tp:taxon-name-part></tp:taxon-name>, <tp:taxon-name><tp:taxon-name-part taxon-name-part-type="family">Tetragnathidae</tp:taxon-name-part></tp:taxon-name>) from Southwest China</article-title><source>Zookeys</source><day>12</day><month>10</month><year>2022</year><volume>1124</volume><fpage>131</fpage><lpage>145</lpage><pub-id pub-id-type="doi">10.3897/zookeys.1124.86828</pub-id></mixed-citation></tp:treatment-meta><tp:nomenclature><label>﻿</label><tp:taxon-name>
              <object-id xmlns:xlink="http://www.w3.org/1999/xlink" content-type="arpha" xlink:type="simple">5A974D54-5188-5A0D-B590-7182CDDC5372</object-id>
              <tp:taxon-name-part taxon-name-part-type="genus" reg="Diphya">Diphya</tp:taxon-name-part>
              <tp:taxon-name-part taxon-name-part-type="species" reg="weimiani">weimiani</tp:taxon-name-part>
              <object-id xmlns:xlink="http://www.w3.org/1999/xlink" content-type="zoobank" xlink:type="simple">https://zoobank.org/F79B3587-2128-4D61-BA1F-9AD6BA99A094</object-id>
            </tp:taxon-name><tp:taxon-authority>J. Zhang &amp; H. Yu</tp:taxon-authority><tp:taxon-status xmlns:xlink="http://www.w3.org/1999/xlink" xlink:type="simple">sp. nov.</tp:taxon-status><xref ref-type="fig" rid="F5">Figs 5</xref><xref ref-type="fig" rid="F6">, 6</xref><xref ref-type="fig" rid="F7">, 7</xref></tp:nomenclature><tp:treatment-sec sec-type="material" id="SECID0EYOAG"><title>Material examined.</title><p><bold><italic>Holotype</italic>.</bold> ♀ (<abbrev xmlns:xlink="http://www.w3.org/1999/xlink" content-type="institution" xlink:title="Museum of Guizhou Education University, Guiyang, China" id="ABBRID0EDPAG" xlink:type="simple">MGEU</abbrev>-TET-22-001, YHTET004), CHINA: Sichuan Province: Yaan City: Lushan County, Longmen Town, Longmen Mountain, <named-content xmlns:xlink="http://www.w3.org/1999/xlink" content-type="dwc:verbatimCoordinates" xlink:type="simple"><named-content content-type="geo-json" specific-use="{&#34;type&#34;:&#34;Point&#34;,&#34;coordinates&#34;:[103.020000,30.230000]}" id="NCID0ELPAG" xlink:type="simple">30.23°N, 103.02°E</named-content></named-content>, ca 885 m, 14 May 2022, M. Wei leg. <bold><italic>Paratype</italic></bold>: 1♀ (<abbrev xmlns:xlink="http://www.w3.org/1999/xlink" content-type="institution" xlink:title="Museum of Guizhou Education University, Guiyang, China" id="ABBRID0ETPAG" xlink:type="simple">MGEU</abbrev>-TET-22-002), Guizhou Province: Qiandongnan Miao and Dong Autonomous Prefecture: Leishan County, Leigong Mountain, <named-content xmlns:xlink="http://www.w3.org/1999/xlink" content-type="dwc:verbatimCoordinates" xlink:type="simple"><named-content content-type="geo-json" specific-use="{&#34;type&#34;:&#34;Point&#34;,&#34;coordinates&#34;:[108.200000,26.380000]}" id="NCID0E2PAG" xlink:type="simple">26.38°N, 108.20°E</named-content></named-content>, ca 1965 m, 27 July 2021, Y.C. Lin and M. Wei leg.</p></tp:treatment-sec><tp:treatment-sec sec-type="diagnosis" id="SECID0EAQAG"><title>Diagnosis.</title><p>The new species is easily distinguished from other congeners except <italic><tp:taxon-name><tp:taxon-name-part taxon-name-part-type="genus" reg="Diphya">D.</tp:taxon-name-part><tp:taxon-name-part taxon-name-part-type="species" reg="albula">albula</tp:taxon-name-part></tp:taxon-name></italic> (Paik, 1983) (<xref ref-type="bibr" rid="B7">Seo 2005</xref>: 49, figs 1, 2), <italic><tp:taxon-name><tp:taxon-name-part taxon-name-part-type="genus" reg="Diphya">D.</tp:taxon-name-part><tp:taxon-name-part taxon-name-part-type="species" reg="macrophthalma">macrophthalma</tp:taxon-name-part></tp:taxon-name></italic> Nicolet, 1849 (<xref ref-type="bibr" rid="B4">Marusik and Omelko 2017b</xref>: 25, 26, 30), and <italic><tp:taxon-name><tp:taxon-name-part taxon-name-part-type="genus" reg="Diphya">D.</tp:taxon-name-part><tp:taxon-name-part taxon-name-part-type="species" reg="okumae">okumae</tp:taxon-name-part></tp:taxon-name></italic> Tanikawa, 1995 (<xref ref-type="bibr" rid="B8">Tanikawa 1995</xref>: 102, fig. 12; <xref ref-type="bibr" rid="B13">Zhu et al. 2003</xref>: 56, fig. 22) by the atrium distinct, and by lack of septum (vs atrium indistinct, divided or covered by septum; septum with variable shapes but distinct in all other <italic><tp:taxon-name><tp:taxon-name-part taxon-name-part-type="genus" reg="Diphya">Diphya</tp:taxon-name-part></tp:taxon-name></italic> species, such as <italic><tp:taxon-name><tp:taxon-name-part taxon-name-part-type="genus" reg="Diphya">D.</tp:taxon-name-part><tp:taxon-name-part taxon-name-part-type="species" reg="guiyang">guiyang</tp:taxon-name-part></tp:taxon-name></italic> sp. nov.; Fig. <xref ref-type="fig" rid="F3">3A, C, E</xref>), but differ from the latter three by the atrium located posteriorly (Fig. <xref ref-type="fig" rid="F5">5A, C, E</xref>) (vs located anteriorly), the copulatory ducts strongly entwined (Fig. <xref ref-type="fig" rid="F5">5B, D</xref>) (vs not entwined), and by the receptacles not subdivided (Fig. <xref ref-type="fig" rid="F5">5B, D</xref>) (vs receptacles subdivided in 2 chambers).</p><fig id="F5" position="float" orientation="portrait"><object-id xmlns:xlink="http://www.w3.org/1999/xlink" content-type="doi" xlink:type="simple">10.3897/zookeys.1124.86828.figure5</object-id><object-id xmlns:xlink="http://www.w3.org/1999/xlink" content-type="arpha" xlink:type="simple">91EDE3A2-F2B5-56AA-A15B-D551D9A999D3</object-id><label>Figure 5.</label><caption><p><italic><tp:taxon-name><tp:taxon-name-part taxon-name-part-type="genus" reg="Diphya">Diphya</tp:taxon-name-part><tp:taxon-name-part taxon-name-part-type="species" reg="weimiani">weimiani</tp:taxon-name-part></tp:taxon-name></italic> sp. nov., female holotype, epigyne (<bold>A–E</bold>) and frontal view of prosoma (<bold>F</bold>). <bold>A, B</bold> macerated epigyne, ventral and dorsal <bold>C, D</bold> epigyne, macerated and embedded in Arabic gum, ventral and dorsal <bold>E</bold> intact epigyne, ventral view <bold>F</bold> female. Abbreviations: A = atrium; <abbrev xmlns:xlink="http://www.w3.org/1999/xlink" xlink:title="copulatory duct" id="ABBRID0EYTAG" xlink:type="simple">Cd</abbrev> = copulatory duct (dashed line in Fig. <xref ref-type="fig" rid="F5">5D</xref> showing schematic course of copulatory duct, dorsal); <abbrev xmlns:xlink="http://www.w3.org/1999/xlink" xlink:title="copulatory opening" id="ABBRID0EAUAG" xlink:type="simple">Co</abbrev> = copulatory opening; <abbrev xmlns:xlink="http://www.w3.org/1999/xlink" xlink:title="fertilisation duct" id="ABBRID0EEUAG" xlink:type="simple">Fd</abbrev> = fertilisation duct; <abbrev xmlns:xlink="http://www.w3.org/1999/xlink" xlink:title="lateral pocket" id="ABBRID0EIUAG" xlink:type="simple">Lp</abbrev> = lateral pocket; R = receptacle. Scale bars: 0.2 mm (<bold>A–E</bold>); 1 mm (<bold>F</bold>).</p></caption><graphic xmlns:xlink="http://www.w3.org/1999/xlink" xlink:href="zookeys-1124-131_article-86828__-g005.jpg" position="float" orientation="portrait" xlink:type="simple" id="oo_756253.jpg"><uri content-type="original_file" xlink:type="simple">https://binary.pensoft.net/fig/756253</uri></graphic></fig></tp:treatment-sec><tp:treatment-sec sec-type="etymology" id="SECID0EVUAG"><title>Etymology.</title><p>The specific name is a patronym after Mian Wei (Chengdu City, China), the collector of the type material.</p></tp:treatment-sec><tp:treatment-sec sec-type="description" id="SECID0E1UAG"><title>Description.</title><p><bold>Female.</bold> Holotype (Figs <xref ref-type="fig" rid="F5">5F</xref>, <xref ref-type="fig" rid="F6">6A–C</xref>): total length 3.79; carapace 1.57 long, 1.55 wide; abdomen 2.22 long, 1.55 wide.</p><fig id="F6" position="float" orientation="portrait"><object-id xmlns:xlink="http://www.w3.org/1999/xlink" content-type="doi" xlink:type="simple">10.3897/zookeys.1124.86828.figure6</object-id><object-id xmlns:xlink="http://www.w3.org/1999/xlink" content-type="arpha" xlink:type="simple">32BB96FD-AD42-5B74-9554-08CC9B8589EC</object-id><label>Figure 6.</label><caption><p>Habitus of the female holotype of <italic><tp:taxon-name><tp:taxon-name-part taxon-name-part-type="genus" reg="Diphya">Diphya</tp:taxon-name-part><tp:taxon-name-part taxon-name-part-type="species" reg="weimiani">weimiani</tp:taxon-name-part></tp:taxon-name></italic> sp. nov. <bold>A</bold> dorsal view <bold>B</bold> ventral view <bold>C</bold> lateral view. Scale bars: 1 mm.</p></caption><graphic xmlns:xlink="http://www.w3.org/1999/xlink" xlink:href="zookeys-1124-131_article-86828__-g006.jpg" position="float" orientation="portrait" xlink:type="simple" id="oo_756254.jpg"><uri content-type="original_file" xlink:type="simple">https://binary.pensoft.net/fig/756254</uri></graphic></fig><p><bold><italic>Carapace</italic></bold> red-brown, marginally slightly darker. Clypeus light orange, distinctly higher than <abbrev xmlns:xlink="http://www.w3.org/1999/xlink" xlink:title="anterior median eye" id="ABBRID0EPWAG" xlink:type="simple">AME</abbrev> diameter. Eye sizes and interdistances: <abbrev xmlns:xlink="http://www.w3.org/1999/xlink" xlink:title="anterior median eye" id="ABBRID0ETWAG" xlink:type="simple">AME</abbrev> 0.08, <abbrev xmlns:xlink="http://www.w3.org/1999/xlink" xlink:title="anterior lateral eye" id="ABBRID0EXWAG" xlink:type="simple">ALE</abbrev> 0.16, <abbrev xmlns:xlink="http://www.w3.org/1999/xlink" xlink:title="posterior median eye" id="ABBRID0E2WAG" xlink:type="simple">PME</abbrev> 0.15, <abbrev xmlns:xlink="http://www.w3.org/1999/xlink" xlink:title="posterior lateral eye" id="ABBRID0E6WAG" xlink:type="simple">PLE</abbrev> 0.16, <abbrev xmlns:xlink="http://www.w3.org/1999/xlink" xlink:title="anterior median eye" id="ABBRID0EDXAG" xlink:type="simple">AME</abbrev>–<abbrev xmlns:xlink="http://www.w3.org/1999/xlink" xlink:title="anterior median eye" id="ABBRID0EHXAG" xlink:type="simple">AME</abbrev> 0.06, <abbrev xmlns:xlink="http://www.w3.org/1999/xlink" xlink:title="anterior median eye" id="ABBRID0ELXAG" xlink:type="simple">AME</abbrev>–<abbrev xmlns:xlink="http://www.w3.org/1999/xlink" xlink:title="anterior lateral eye" id="ABBRID0EPXAG" xlink:type="simple">ALE</abbrev> 0.07, <abbrev xmlns:xlink="http://www.w3.org/1999/xlink" xlink:title="posterior median eye" id="ABBRID0ETXAG" xlink:type="simple">PME</abbrev>–<abbrev xmlns:xlink="http://www.w3.org/1999/xlink" xlink:title="posterior median eye" id="ABBRID0EXXAG" xlink:type="simple">PME</abbrev> 0.12, <abbrev xmlns:xlink="http://www.w3.org/1999/xlink" xlink:title="posterior median eye" id="ABBRID0E2XAG" xlink:type="simple">PME</abbrev>–<abbrev xmlns:xlink="http://www.w3.org/1999/xlink" xlink:title="posterior lateral eye" id="ABBRID0E6XAG" xlink:type="simple">PLE</abbrev> 0.16, <abbrev xmlns:xlink="http://www.w3.org/1999/xlink" xlink:title="length of MOQ" id="ABBRID0EDYAG" xlink:type="simple">MOQL</abbrev> 0.57, <abbrev xmlns:xlink="http://www.w3.org/1999/xlink" xlink:title="MOQ anterior width" id="ABBRID0EHYAG" xlink:type="simple">MOQA</abbrev> 0.20, <abbrev xmlns:xlink="http://www.w3.org/1999/xlink" xlink:title="MOQ posterior width" id="ABBRID0ELYAG" xlink:type="simple">MOQP</abbrev> 0.45. Chelicerae light orange, with 3 promarginal and 4 retromarginal teeth. Sternum coloured as carapace, 0.80 long, 0.68 wide.</p><p><bold><italic>Abdomen</italic></bold> dorsally uniformly yellowish white, dorsum with two pairs of inconspicuous muscle depressions; laterally with lengthwise reticular pattern; ventrally white with no distinct pattern.</p><p><bold><italic>Legs</italic></bold> uniformly red-brown. Leg measurements: I 5.58 (1.47, 1.85, 1.46, 0.80), II 5.10 (1.43, 1.65, 1.31, 0.71), III 3.36 (1.03, 1.03, 0.81, 0.49), IV 1.38 (1.44, 1.27, 1.14, 0.53).</p><p><bold><italic>Epigyne</italic></bold> (Fig. <xref ref-type="fig" rid="F5">5A–E</xref>). Plate distinctly wider than long, with an atrium located posteriorly, receptacles and copulatory ducts indistinctly visible through integument. Atrium (A) shaped like an equilateral triangle, with rebordered margin, about 1/2 epigyne length and 1/3 epigyne width. Lateral pocket (<abbrev xmlns:xlink="http://www.w3.org/1999/xlink" xlink:title="lateral pocket" id="ABBRID0EIZAG" xlink:type="simple">Lp</abbrev>) located anteriorly to atrium, more or less comma-shaped, heavily sclerotized. Copulatory openings (<abbrev xmlns:xlink="http://www.w3.org/1999/xlink" xlink:title="copulatory opening" id="ABBRID0EMZAG" xlink:type="simple">Co</abbrev>) indistinct, located at basolateral atrial borders. Copulatory ducts (<abbrev xmlns:xlink="http://www.w3.org/1999/xlink" xlink:title="copulatory duct" id="ABBRID0EQZAG" xlink:type="simple">Cd</abbrev>) strongly entwined, loop twice before connecting to receptacles. Receptacles (R) oval or balloon-shaped, not subdivided, relatively large, ca 1.3 times longer than wide, surface smooth; two receptacles close together. Fertilization ducts (<abbrev xmlns:xlink="http://www.w3.org/1999/xlink" xlink:title="fertilisation duct" id="ABBRID0EUZAG" xlink:type="simple">Fd</abbrev>) acicular, membranous, located on posterior surface of receptacles.</p><p><bold>Male.</bold> Unknown.</p></tp:treatment-sec><tp:treatment-sec sec-type="comments" id="SECID0E3ZAG"><title>Comments.</title><p>According to <xref ref-type="bibr" rid="B9">WSC (2022)</xref>, only two species of <italic><tp:taxon-name><tp:taxon-name-part taxon-name-part-type="genus" reg="Diphya">Diphya</tp:taxon-name-part></tp:taxon-name></italic> are known only from males: <italic><tp:taxon-name><tp:taxon-name-part taxon-name-part-type="genus" reg="Diphya">D.</tp:taxon-name-part><tp:taxon-name-part taxon-name-part-type="species" reg="bicolor">bicolor</tp:taxon-name-part></tp:taxon-name></italic> Vellard, 1926 from Brazil, and <italic><tp:taxon-name><tp:taxon-name-part taxon-name-part-type="genus" reg="Diphya">D.</tp:taxon-name-part><tp:taxon-name-part taxon-name-part-type="species" reg="leroyorum">leroyorum</tp:taxon-name-part></tp:taxon-name></italic> Omelko, Marusik &amp; Lyle, 2020 from South Africa. However, neither could be matched with <italic><tp:taxon-name><tp:taxon-name-part taxon-name-part-type="genus" reg="Diphya">D.</tp:taxon-name-part><tp:taxon-name-part taxon-name-part-type="species" reg="weimiani">weimiani</tp:taxon-name-part></tp:taxon-name></italic> sp. nov. due to the long distance between their type localities (China is tens of thousands of kilometres from Brazil and South Africa).</p></tp:treatment-sec><tp:treatment-sec sec-type="distribution" id="SECID0EK2AG"><title>Distribution.</title><p>Known from the Mount Longmen Mountain (Sichuan Province), and Mount Leigong Mountain (Guizhou Province), China (Fig. <xref ref-type="fig" rid="F7">7</xref>).</p><fig id="F7" position="float" orientation="portrait"><object-id xmlns:xlink="http://www.w3.org/1999/xlink" content-type="doi" xlink:type="simple">10.3897/zookeys.1124.86828.figure7</object-id><object-id xmlns:xlink="http://www.w3.org/1999/xlink" content-type="arpha" xlink:type="simple">DD1CA818-B964-5231-B1E7-816EE41EA2F8</object-id><label>Figure 7.</label><caption><p>Distribution records of the <italic><tp:taxon-name><tp:taxon-name-part taxon-name-part-type="genus" reg="Diphya">Diphya</tp:taxon-name-part></tp:taxon-name></italic> species in China. <italic><tp:taxon-name><tp:taxon-name-part taxon-name-part-type="genus" reg="Diphya">D.</tp:taxon-name-part><tp:taxon-name-part taxon-name-part-type="species" reg="guiyang">guiyang</tp:taxon-name-part></tp:taxon-name></italic> sp. nov. (scarlet circle: Guizhou Province, Guiyan City), <italic><tp:taxon-name><tp:taxon-name-part taxon-name-part-type="genus" reg="Diphya">D.</tp:taxon-name-part><tp:taxon-name-part taxon-name-part-type="species" reg="weimiani">weimiani</tp:taxon-name-part></tp:taxon-name></italic> sp. nov. (yellow circle: 1. Sichuan Province, Mount Longmen; 2. Guizhou Province, Mount Leigong), <italic><tp:taxon-name><tp:taxon-name-part taxon-name-part-type="genus" reg="Diphya">D.</tp:taxon-name-part><tp:taxon-name-part taxon-name-part-type="species" reg="okumae">okumae</tp:taxon-name-part></tp:taxon-name></italic> Tanikawa, 1995 (carmine circle: 1. Hennan Province, Xinyang City; 2. Hennan Province, Neixiang County; 3. Hubei Province, Hefeng County), <italic><tp:taxon-name><tp:taxon-name-part taxon-name-part-type="genus" reg="Diphya">D.</tp:taxon-name-part><tp:taxon-name-part taxon-name-part-type="species" reg="qianica">qianica</tp:taxon-name-part></tp:taxon-name></italic> Zhu, Song &amp; Zhang, 2003 (greent circle: Guizhou Province, Mount Fanjing), <italic><tp:taxon-name><tp:taxon-name-part taxon-name-part-type="genus" reg="Diphya">D.</tp:taxon-name-part><tp:taxon-name-part taxon-name-part-type="species" reg="songi">songi</tp:taxon-name-part></tp:taxon-name></italic> Wu &amp; Yang, 2010 (orange circle: Yunnan Province, Mount Canshan), <italic><tp:taxon-name><tp:taxon-name-part taxon-name-part-type="genus" reg="Diphya">D.</tp:taxon-name-part><tp:taxon-name-part taxon-name-part-type="species" reg="taiwanica">taiwanica</tp:taxon-name-part></tp:taxon-name></italic> Tanikawa, 1995 (light blue circle: 1. Taiwan Province, Mount Pahsien-shan; 2. Taiwan Province, Mount Alishan); <italic><tp:taxon-name><tp:taxon-name-part taxon-name-part-type="genus" reg="Diphya">D.</tp:taxon-name-part><tp:taxon-name-part taxon-name-part-type="species" reg="tanasevitchi">tanasevitchi</tp:taxon-name-part></tp:taxon-name></italic> (Zhang, Zhang &amp; Yu, 2003) (lilac circle: 1. Hebei Province, Mount Wuling; 2. Hebei Province, Pingshan County; 3. Ningxia Hui Autonomous Region, Delong County; 4. Ningxia Hui Autonomous Region, Jingyuan County), <italic><tp:taxon-name><tp:taxon-name-part taxon-name-part-type="genus" reg="Diphya">D.</tp:taxon-name-part><tp:taxon-name-part taxon-name-part-type="species" reg="wulingensis">wulingensis</tp:taxon-name-part></tp:taxon-name></italic> Yu, Zhang &amp; Omelko, 2014 (dark blue circle: Hebei Province, Mount Wuling).</p></caption><graphic xmlns:xlink="http://www.w3.org/1999/xlink" xlink:href="zookeys-1124-131_article-86828__-g007.jpg" position="float" orientation="portrait" xlink:type="simple" id="oo_756255.jpg"><uri content-type="original_file" xlink:type="simple">https://binary.pensoft.net/fig/756255</uri></graphic></fig></tp:treatment-sec><tp:treatment-sec><!--Section generated to contain objects referenced in tp:taxon-treatment.--><fig id="F3" position="float" orientation="portrait"><object-id xmlns:xlink="http://www.w3.org/1999/xlink" content-type="doi" xlink:type="simple">10.3897/zookeys.1124.86828.figure3</object-id><object-id xmlns:xlink="http://www.w3.org/1999/xlink" content-type="arpha" xlink:type="simple">DA5FE479-28FA-53F0-948D-CD642C5528EF</object-id><label>Figure 3.</label><caption><p><italic><tp:taxon-name><tp:taxon-name-part taxon-name-part-type="genus" reg="Diphya">Diphya</tp:taxon-name-part><tp:taxon-name-part taxon-name-part-type="species" reg="guiyang">guiyang</tp:taxon-name-part></tp:taxon-name></italic> sp. nov. <bold>A–E</bold> female paratype and male holotype, epigyne <bold>A, B</bold> macerated epigyne, ventral and dorsal <bold>C, D</bold> epigyne, macerated and embedded in Arabic gum, ventral and dorsal <bold>E</bold> intact epigyne <bold>F, G</bold> ventral view frontal view of prosoma <bold>F</bold> male <bold>G</bold> female. Abbreviations: <abbrev xmlns:xlink="http://www.w3.org/1999/xlink" xlink:title="copulatory duct" id="ABBRID0EZAAG" xlink:type="simple">Cd</abbrev> = copulatory duct; <abbrev xmlns:xlink="http://www.w3.org/1999/xlink" xlink:title="fertilisation duct" id="ABBRID0E4AAG" xlink:type="simple">Fd</abbrev> = fertilisation duct; <abbrev xmlns:xlink="http://www.w3.org/1999/xlink" xlink:title="anterior chamber of receptacle" id="ABBRID0EBBAG" xlink:type="simple">Ra</abbrev> = anterior chamber of receptacle; <abbrev xmlns:xlink="http://www.w3.org/1999/xlink" xlink:title="posterior chamber of receptacle" id="ABBRID0EFBAG" xlink:type="simple">Rp</abbrev> = posterior chamber of receptacle; <abbrev xmlns:xlink="http://www.w3.org/1999/xlink" xlink:title="septal base" id="ABBRID0EJBAG" xlink:type="simple">Sb</abbrev> = septal base; <abbrev xmlns:xlink="http://www.w3.org/1999/xlink" xlink:title="septum" id="ABBRID0ENBAG" xlink:type="simple">Se</abbrev> = septum (dashed line in C showing margin of septum); Sh = septal head; <abbrev xmlns:xlink="http://www.w3.org/1999/xlink" xlink:title="septal stem" id="ABBRID0ERBAG" xlink:type="simple">Ss</abbrev> = septal stem. Scale bars: 0.2 mm (<bold>A–E</bold>); 1 mm (<bold>F, G</bold>).</p></caption><graphic xmlns:xlink="http://www.w3.org/1999/xlink" xlink:href="zookeys-1124-131_article-86828__-g003.jpg" position="float" orientation="portrait" xlink:type="simple" id="oo_756251.jpg"><uri content-type="original_file" xlink:type="simple">https://binary.pensoft.net/fig/756251</uri></graphic></fig></tp:treatment-sec><ref-list><ref id="B7"><mixed-citation xmlns:xlink="http://www.w3.org/1999/xlink" xlink:type="simple"><person-group><name name-style="western"><surname>Seo</surname><given-names>BK</given-names></name></person-group> (<year>2005</year>) <article-title>On the female of <italic><tp:taxon-name><tp:taxon-name-part taxon-name-part-type="genus">Lophomma</tp:taxon-name-part><tp:taxon-name-part taxon-name-part-type="species">albulum</tp:taxon-name-part></tp:taxon-name></italic> Paik (<tp:taxon-name><tp:taxon-name-part taxon-name-part-type="order">Araneae</tp:taxon-name-part></tp:taxon-name>, <tp:taxon-name><tp:taxon-name-part taxon-name-part-type="family">Linyphiidae</tp:taxon-name-part></tp:taxon-name>) from Korea. Journal of the Institute of Natural Sciences.</article-title><source>Keimyung University</source><volume>24</volume>(<issue>2</issue>): <fpage>49</fpage>–<lpage>53</lpage>.</mixed-citation></ref><ref id="B4"><mixed-citation xmlns:xlink="http://www.w3.org/1999/xlink" xlink:type="simple"><person-group><name name-style="western"><surname>Marusik</surname><given-names>YM</given-names></name><name name-style="western"><surname>Omelko</surname><given-names>MM</given-names></name></person-group> (<year>2017b</year>) First illustrated description of the male of <italic><tp:taxon-name><tp:taxon-name-part taxon-name-part-type="genus">Diphya</tp:taxon-name-part><tp:taxon-name-part taxon-name-part-type="species">macrophthalma</tp:taxon-name-part></tp:taxon-name></italic>, the type species of the genus (<tp:taxon-name><tp:taxon-name-part taxon-name-part-type="order">Araneae</tp:taxon-name-part></tp:taxon-name>, <tp:taxon-name><tp:taxon-name-part taxon-name-part-type="family">Tetragnathidae</tp:taxon-name-part></tp:taxon-name>). Iheringia. Série Zoologia 107(0): e2017036. <ext-link xlink:href="10.1590/1678-4766e2017036" ext-link-type="doi" xlink:type="simple">https://doi.org/10.1590/1678-4766e2017036</ext-link></mixed-citation></ref><ref id="B8"><mixed-citation xmlns:xlink="http://www.w3.org/1999/xlink" xlink:type="simple"><person-group><name name-style="western"><surname>Tanikawa</surname><given-names>A</given-names></name></person-group> (<year>1995</year>) <article-title>Two new species of the spider genus <italic><tp:taxon-name><tp:taxon-name-part taxon-name-part-type="genus">Diphya</tp:taxon-name-part></tp:taxon-name></italic> (<tp:taxon-name><tp:taxon-name-part taxon-name-part-type="order">Araneae</tp:taxon-name-part></tp:taxon-name>: <tp:taxon-name><tp:taxon-name-part taxon-name-part-type="family">Tetragnathidae</tp:taxon-name-part></tp:taxon-name>) from Japan and Taiwan, with notes on the known species.</article-title><source>Acta Arachnologica</source><volume>44</volume>(<issue>2</issue>): <fpage>101</fpage>–<lpage>111</lpage>. <ext-link xlink:href="10.2476/asjaa.44.101" ext-link-type="doi" xlink:type="simple">https://doi.org/10.2476/asjaa.44.101</ext-link></mixed-citation></ref><ref id="B13"><mixed-citation xmlns:xlink="http://www.w3.org/1999/xlink" xlink:type="simple"><person-group><name name-style="western"><surname>Zhu</surname><given-names>MS</given-names></name><name name-style="western"><surname>Song</surname><given-names>DX</given-names></name><name name-style="western"><surname>Zhang</surname><given-names>JX</given-names></name></person-group> (<year>2003</year>) <source>Fauna Sinica: Invertebrata Vol. 35: <tp:taxon-name><tp:taxon-name-part taxon-name-part-type="class">Arachnida</tp:taxon-name-part></tp:taxon-name>: <tp:taxon-name><tp:taxon-name-part taxon-name-part-type="order">Araneae</tp:taxon-name-part></tp:taxon-name>: <tp:taxon-name><tp:taxon-name-part taxon-name-part-type="family">Tetragnathidae</tp:taxon-name-part></tp:taxon-name>.</source><publisher-name>Science Press</publisher-name>, <publisher-loc>Beijing</publisher-loc>, <size units="page">418 pp</size>.</mixed-citation></ref><ref id="B9"><mixed-citation xmlns:xlink="http://www.w3.org/1999/xlink" xlink:type="simple">World Spider Catalog (<year>2022</year>) World spider catalog, version 23.0. Natural History Museum Bern. [on-line at:] <ext-link xlink:href="http://wsc.nmbe.ch" ext-link-type="uri" xlink:type="simple">http://wsc.nmbe.ch</ext-link> [accessed on 20 April 2022]</mixed-citation></ref></ref-list></tp:taxon-treatment>
